# Supplementary material for: Characterization of Bacillus cereus Group Isolates From Human Bacteremia by Whole-Genome Sequencing
Source: Front Microbiol. 2021 Jan 12;11:599524. doi: 10.3389/fmicb.2020.599524 (PMC7835510; doi:10.3389/fmicb.2020.599524)
Supplement: Supplementary file 1 [file Table_1.XLSX]

## Sheet: Supplementary Table 1
WGS data	IZSPB_BC106	IZSPB_BC107	IZSPB_BC108	IZSPB_BC109	IZSPB_BC110	IZSPB_BC111	IZSPB_BC112	IZSPB_BC114	IZSPB_BC115	IZSPB_BC210	IZSPB_BC211	IZSPB_BC212	IZSPB_BC213	IZSPB_BC214	IZSPB_BC215	IZSPB_BC216	IZSPB_BC217
Average coverage	51x	59x	99x	68x	60x	56x	47x	45x	47x	117x	87x	66x	77x	55x	73x	81x	79x
N. contigs	306	79	79	43	91	65	90	147	324	114	90	78	104	108	75	76	113
Largest contig	137666	857551	324921	882426	317367	473230	483765	375350	149780	408636	264107	327336	433630	408636	361730	361730	408636
Total length	5017968	5918943	5424202	5516354	5355203	5575710	5621680	5336620	5781352	5794764	5338434	5877440	5768350	5766138	5550389	5548098	5768051
N50	31129	305725	210551	435539	101765	189915	130396	69401	31819	132527	129138	226534	151248	143115	142862	146933	135346
N75	14800	128541	94643	227102	52132	99856	70263	39044	16447	62106	58972	111059	66115	63070	88359	74328	71851
L50	43	7	11	5	16	10	13	21	48	14	15	12	13	14	13	13	14
L75	100	14	21	9	34	20	28	46	108	28	30	20	25	28	25	26	27
GC (%)	35.46	35.04	35.03	35.26	35.25	35.15	34.9	35.35	35.22	35.09	35.23	34.85	35.12	35.11	35.12	35.13	35.11
