# Supplementary material for: Characterization of Bacillus cereus Group Isolates From Human Bacteremia by Whole-Genome Sequencing
Source: Front Microbiol. 2021 Jan 12;11:599524. doi: 10.3389/fmicb.2020.599524 (PMC7835510; doi:10.3389/fmicb.2020.599524)
Supplement: Supplementary file 2 [file Table_2.XLSX]

## Sheet: Supplementary Table 2
Prokka result	IZSPB_BC106	IZSPB_BC107	IZSPB_BC108	IZSPB_BC109	IZSPB_BC110	IZSPB_BC111	IZSPB_BC112	IZSPB_BC114	IZSPB_BC115	IZSPB_BC210	IZSPB_BC211	IZSPB_BC212	IZSPB_BC213	IZSPB_BC214	IZSPB_BC215	IZSPB_BC216	IZSPB_BC217
tmRNA	1	1	1	1	1	1	1	1	1	1	1	1	1	1	1	1	1
tRNA	80	47	88	37	30	34	48	12	66	96	14	106	99	101	105	102	99
rRNA	13	6	9	8	5	5	9	85	12	17	1	20	16	16	19	19	15
gene	5314	6130	5979	5675	5441	5667	5668	5447	5911	6051	53393	6046	6073	6103	6103	5781	6082
CDS	5220	6076	5881	5629	5405	5627	5610	5349	5832	6031	5377	5919	5957	5985	5657	5659	5967
