# Supplementary material for: Characterization of Bacillus cereus Group Isolates From Human Bacteremia by Whole-Genome Sequencing
Source: Front Microbiol. 2021 Jan 12;11:599524. doi: 10.3389/fmicb.2020.599524 (PMC7835510; doi:10.3389/fmicb.2020.599524)
Supplement: Supplementary file 3 [file Table_3.XLSX]

## Sheet: Supplementary Table 3
	Bacillus cereus ATCC 14579 [T]	Bacillus cereus FSL M8-0473 [T]	Bacillus cereus NCTC2599 [T]	Bacillus gaemokensis JCM 15801 [T]	Bacillus manliponensis JCM 15802 [T]	Bacillus wiedmannii FSL W8-0169 [T]	Bacillus gaemokensis KCTC 13318 [T]	Bacillus paranthracis Mn5 [T]	Bacillus tropicus N24 [T]	Bacillus mobilis 0711P9-1 [T]	Bacillus bingmayongensis FJAT-13831 [T]	Bacillus mycoides (GCA 000832605) ATCC 6462 [T]	Bacillus cereus m1293	Bacillus cereus Rock1-15	Bacillus cereus Rock3-42	Bacillus cereus 03BB102	Bacillus thuringiensis serovar kurstaki str. T03a001	Bacillus thuringiensis serovar pakistani str. T13001	Bacillus thuringiensis serovar finitimus YBT-020	Bacillus cereus ATCC 10987	Bacillus anthracis str. Ames [T]	Bacillus cytotoxicus NVH 391-98 [T]	Bacillus mycoides DSM 2048 [T]	Bacillus pseudomycoides DSM 12442 [T]	Bacillus thuringiensis serovar berliner ATCC 10792 [T]	Bacillus toyonensis BCT-7112 [T]	Bacillus Albus [T]	Bacillus luti strain [T]	Bacillus nitratireducens [T]	Bacillus pacificus strain EB422 [T]	Bacillus paramycoides [T]	Bacillus proteolyticus [T]	Bacillus cereus HuA4-10	Bacillus cereus BAG6X1-2	GCF 000746925.1 BHP 1 genomic 1 .fna	GCF 002014485.1 ASM201448v1 genomic.fna	GCF 002550375.1 ASM255037v1 genomic.fna	GCF 002550855.1 ASM255085v1 genomic.fna	GCF 002552625.1 ASM255262v1 genomic.fna	GCF 002559665.1 ASM255966v1 genomic 1 .fna	GCF 002559805.1 ASM255980v1 genomic.fna	GCF 002560615.1 ASM256061v1 genomic.fna	GCF 002565775.1 ASM256577v1 genomic.fna	GCF 002567495.1 ASM256749v1 genomic.fna	GCF 002574215.1 ASM257421v1 genomic.fna	GCF 002577365.1 ASM257736v1 genomic.fna	GCF 002577745.1 ASM257774v1 genomic 1 .fna	GCF 002578045.1 ASM257804v1 genomic.fna	GCF 002584535.1 ASM258453v1 genomic.fna
Bacillus cereus ATCC 14579 [T]	*	99.96	99.95	81.52	76.34	81.67	90.95	91.25	91.52	90.66	82.01	88.99	91.2	98.55	91.19	91.16	96.67	97.91	91.21	90.93	91.19	80.36	88.99	81.73	96.5	91.04	91.01	90.77	89.39	91.01	88.6	89.48	88.88	89.03	84.92	88.57	89.44	90.01	82.21	81.78	91.6	91.06	81.8	93.78	90.88	88.81	90.12	89.37	81.63
Bacillus cereus FSL M8-0473 [T]	99.95	*	99.97	81.34	75.98	81.36	90.87	91.15	91.37	90.52	81.75	88.92	91.1	98.56	91.07	90.98	96.68	97.88	91.1	90.82	91.04	80.02	88.91	81.46	96.47	90.85	90.97	90.56	89.31	90.89	88.4	89.39	88.81	88.83	84.78	88.39	89.25	89.83	82.02	81.51	91.51	90.85	81.58	93.76	90.8	88.64	89.92	89.32	81.4
Bacillus cereus NCTC2599 [T]	99.95	99.98	*	81.49	76.3	81.59	91	91.34	91.48	90.64	81.97	89.02	91.28	98.61	91.2	91.14	96.71	97.95	81.13	91.01	91.24	80.36	89.01	81.76	96.53	91.06	91.03	90.7	89.37	91.04	88.57	89.47	88.89	89	84.99	88.56	89.4	89.95	82.22	81.76	91.57	91.05	81.74	93.81	90.91	88.74	90.12	89.37	81.68
Bacillus gaemokensis JCM 15801 [T]	81.3	81.35	81.3	*	77.02	81.28	99.91	81.32	81.28	81.15	86.75	81.94	81.31	81.37	81.24	81.28	81.32	81.34	76.61	81.32	81.31	81.66	81.95	86.28	81.24	81.64	81.24	81.52	82	81.28	82.27	82.01	82.03	82.29	83.84	82.18	81.84	81.66	86.17	86	81.35	81.37	84.99	81.36	81.12	82.38	81.64	81.62	85.56
Bacillus manliponensis JCM 15802 [T]	76.55	76.57	76.56	77.45	*	76.47	77.47	76.54	76.55	76.42	77.79	76.53	76.65	76.56	76.65	76.61	76.62	76.51	91.28	76.66	76.6	76.95	76.55	77.52	76.46	76.52	76.59	76.59	76.69	76.61	76.75	76.69	76.61	76.87	77.02	76.74	76.67	76.82	77.62	77.54	76.56	76.36	77.84	76.42	76.64	76.63	76.67	76.95	77.51
Bacillus wiedmannii FSL W8-0169 [T]	90.89	81.28	81.25	81.39	75.97	*	81.42	92.71	92.94	94.03	81.7	82	81.28	81.4	81.3	81.28	81.29	81.36	92.75	81.36	92.62	80.11	89.75	81.57	91.01	90.76	93.33	90.94	90.29	92.82	66.8	89.87	89.3	89.33	84.95	89.11	89.95	89.93	82.09	81.56	93.28	93.93	81.54	90.91	92.77	89.13	90.51	88.96	81.35
Bacillus gaemokensis KCTC 13318 [T]	81.25	90.93	90.89	99.91	76.83	81.31	*	81.32	81.31	81.15	86.79	89.75	92.81	90.95	92.67	92.8	91.01	90.9	81.26	92.77	81.35	81.78	81.98	86.32	81.3	81.54	81.29	81.5	82.02	81.29	82.46	81.99	82.06	82.34	83.88	82.21	81.88	81.75	86.26	85.88	81.39	81.46	85.01	81.46	81.17	82.4	81.81	81.8	85.63
Bacillus paranthracis Mn5 [T]	91.17	91.21	91.19	81.29	76.07	92.58	81.31	*	94.77	92.46	81.45	88.75	98.03	91.26	94.75	94.53	90.94	91.27	95.81	95.18	94.7	80.07	88.76	81.31	90.94	90.34	92.82	90.97	89.3	95.28	67.53	89.2	91.11	90.96	84.7	88.37	89.16	89.45	82.08	81.39	93.52	92.36	81.43	90.73	92.74	88.42	90.26	88.84	81.18
Bacillus tropicus N24 [T]	91.38	91.43	91.38	81.29	76.13	92.94	81.31	94.88	*	92.64	81.58	88.99	94.96	91.41	94.27	94.17	91.33	91.4	94.61	94.4	94.39	80.12	89.01	81.55	91.31	90.6	92.94	91.17	89.69	94.43	88.22	89.59	88.76	88.79	84.85	88.45	89.5	89.68	81.89	81.43	94.31	92.83	81.41	90.96	93.29	88.66	90.32	88.95	81.29
Bacillus mobilis 0711P9-1 [T]	90.37	90.44	90.39	81.14	76.01	93.87	81.14	92.35	92.49	*	81.44	89	92.49	90.78	92.32	92.41	90.31	90.29	92.56	92.7	92.16	80.07	89.01	81.41	90.33	90.08	93.05	90.65	89.87	92.67	88.33	89.33	88.58	88.85	84.63	88.51	89.38	89.52	81.93	81.33	92.42	93.82	81.39	90.32	92.36	88.58	89.75	88.79	81.19
Bacillus bingmayongensis FJAT-13831 [T]	81.64	81.66	81.64	87.03	77.28	81.58	87.02	81.48	81.56	81.45	*	82.11	81.49	81.76	81.57	81.45	81.63	81.66	81.49	81.58	81.57	82.06	82.1	89.66	81.56	81.88	81.75	81.49	82.18	81.53	82.6	82.32	82.19	82.31	83.71	82.36	82.17	82.05	86.37	89.71	81.7	81.66	88.02	81.61	81.54	82.55	81.94	81.83	88.79
Bacillus mycoides (GCA 000832605) ATCC 6462 [T]	88.76	88.78	88.75	82.08	76.28	82.2	89.6	88.71	88.89	89.04	82.31	*	88.75	88.86	88.77	88.77	88.92	88.76	88.71	88.61	88.72	80.49	99.96	82.37	88.96	89.66	88.92	88.85	93.15	88.66	91.05	92.46	93.62	92.72	86.29	93.79	92.25	89.43	82.76	82.39	88.99	89.34	81.97	89.04	88.82	93.52	88.81	88.34	82.15
Bacillus cereus m1293	91.12	91.16	91.13	81.21	76.17	81.23	92.68	97.98	94.94	92.59	81.47	88.8	*	91.17	94.88	94.64	90.98	91.16	96	95.26	94.87	80.15	88.81	81.43	90.91	90.26	92.88	90.93	89.47	95.5	88.32	89.32	88.59	88.8	84.91	88.37	89.21	89.47	82.04	81.48	93.69	92.3	81.56	90.65	92.9	88.68	90.01	88.78	81.34
Bacillus cereus Rock1-15	98.39	98.42	98.41	81.34	75.89	81.37	90.81	91.12	91.16	90.79	81.77	88.76	91.01	*	90.78	90.72	96.52	97.67	91.06	91.04	90.74	79.98	88.76	81.51	96.14	90.91	90.62	90.51	89.19	90.89	88.25	89.18	88.66	88.69	84.85	88.34	89.1	89.64	81.99	81.46	91.19	90.65	81.35	93.58	90.73	88.56	89.85	89.04	81.29
Bacillus cereus Rock3-42	91.12	91.18	91.12	81.36	76.14	81.37	92.69	94.87	94.32	92.53	81.65	88.91	94.95	91.11	*	97.45	90.97	91.18	94.6	93.83	97.5	80.16	88.91	81.71	90.92	90.3	92.94	90.79	89.55	93.89	88.28	89.33	88.67	88.83	84.95	88.46	89.37	89.45	81.98	81.62	93.77	92.57	81.66	90.66	93.02	88.53	90.13	88.88	81.42
Bacillus cereus 03BB102	91.08	91.11	91.1	81.61	73.43	81.61	92.79	94.7	94.18	92.55	81.84	89.02	94.7	91.01	97.36	*	90.94	91.14	94.61	93.7	97.14	80.41	89	81.84	95.9	90.38	93.21	90.82	89.67	93.79	88.38	89.35	88.71	88.9	84.98	88.48	89.41	89.51	82.25	81.79	93.52	92.59	81.84	90.79	92.97	88.68	90.02	88.86	81.51
Bacillus thuringiensis serovar kurstaki str. T03a001	96.5	96.55	96.52	81.44	76.01	81.45	90.98	90.97	91.25	90.49	81.69	88.97	90.92	96.56	90.79	90.79	*	96.12	90.7	90.93	90.73	80.01	88.97	81.56	95.89	90.84	90.76	90.47	89.31	90.93	88.3	89.2	88.89	88.76	84.78	88.5	89.26	89.78	81.91	81.65	91.26	90.8	81.58	93.69	90.87	88.58	89.92	89.2	81.43
Bacillus thuringiensis serovar pakistani str. T13001	97.46	97.51	97.49	81.25	75.96	81.25	90.65	91.02	91.1	90.13	81.55	88.57	90.93	97.51	90.78	90.74	95.92	*	90.57	90.66	90.88	79.8	88.58	81.24	95.42	90.65	90.7	90.42	88.98	90.54	88.04	88.96	88.5	88.41	84.61	88.19	88.89	89.37	81.77	81.27	91.04	90.41	81.31	93.09	90.61	88.21	89.7	88.83	81.04
Bacillus thuringiensis serovar finitimus YBT-020	91.13	91.17	81.46	76.51	91.15	92.7	81.62	95.82	94.46	92.75	81.76	88.87	96.04	91.33	94.54	94.51	90.87	91.07	*	95.33	94.48	80.41	88.88	81.76	90.85	90.18	93.02	90.76	89.53	95.22	88.22	89.25	88.55	88.75	84.94	88.36	89.32	89.41	82.27	81.73	93.38	92.38	81.8	90.51	92.82	88.57	90.09	88.68	81.48
Bacillus cereus ATCC 10987	91.04	91.07	91.05	81.49	76.45	81.6	92.85	95.35	94.49	93.08	81.75	88.95	95.56	91.39	93.87	93.77	90.99	91.18	95.52	*	93.69	80.51	88.95	81.64	90.98	90.3	92.92	90.94	89.65	99.72	88.39	89.44	88.66	88.83	85.04	88.4	89.46	89.43	82.24	81.62	93.26	92.51	81.62	90.74	92.98	88.62	90.04	89.08	81.48
Bacillus anthracis str. Ames [T]	91.12	91.16	91.14	81.47	76.33	92.62	81.59	94.75	94.41	92.37	81.84	88.93	94.87	91.12	97.44	97.05	90.89	91.35	94.47	93.64	*	80.26	88.93	81.81	90.93	90.42	92.95	85.04	84.38	92.27	80.9	87.05	88.63	88.77	85.01	88.45	89.35	89.58	82.17	81.76	93.67	92.37	81.87	90.68	93.02	88.61	89.94	88.95	81.56
Bacillus cytotoxicus NVH 391-98 [T]	81.1	81.13	81.12	82.67	77.28	81.17	82.8	81.12	81.24	81.21	83.18	81.39	81.16	81.15	81.25	81.19	81.03	81.05	81.21	81.37	81.17	*	81.4	83.08	81.17	81.29	81.02	74.99	75.03	81.13	73.16	80.19	81.47	81.69	82.16	81.46	81.43	81.5	84.01	82.96	81.18	81.13	82.87	81.14	81.33	81.54	81.42	81.41	82.79
Bacillus mycoides DSM 2048 [T]	88.66	88.71	88.67	82.02	75.96	89.54	82.04	88.6	88.82	88.93	82.09	99.99	88.63	88.76	88.67	88.64	88.84	88.68	88.58	88.61	88.62	80.27	*	82.19	88.94	89.6	88.6	82.99	86.21	87.15	83.95	89.01	93.56	92.62	86.23	93.79	92.2	89.19	82.62	82.22	88.96	89.28	81.77	89.07	88.74	93.51	88.66	88.12	81.91
Bacillus pseudomycoides DSM 12442 [T]	81.37	81.4	81.38	86.22	77.03	81.4	86.24	81.34	81.47	81.17	89.6	82.19	81.4	81.32	81.47	81.39	81.46	81.44	81.3	81.33	81.42	81.95	82.19	*	81.39	81.81	81.26	76.26	76.73	81.68	76.14	81.3	82.18	82.52	83.86	82.43	82.39	82.13	86.78	90.69	81.57	81.44	88.04	81.43	81.47	82.81	82.03	81.82	89.58
Bacillus thuringiensis serovar berliner ATCC 10792 [T]	95.96	95.99	95.96	81.2	75.83	90.6	81.22	90.61	90.98	90.18	81.38	88.67	90.53	95.91	90.5	90.4	95.45	95.43	90.36	90.4	90.38	79.79	88.67	81.39	*	90.67	90.29	84.54	83.52	88.58	81.13	86.59	88.64	88.57	84.54	88.24	88.99	89.49	81.75	81.39	91.07	90.72	81.33	93.77	90.39	88.34	89.66	88.77	81.19
Bacillus toyonensis BCT-7112 [T]	91.3	91.32	91.32	82	76.55	91.07	82.06	90.7	90.82	90.51	82.35	90.2	90.58	91.4	90.56	90.61	91.18	91.32	90.45	90.41	90.63	80.63	90.2	82.26	91.4	*	90.44	84.91	84.69	88.96	80.49	87.83	90.11	89.98	85.77	89.76	90.4	90.79	82.73	82.16	91.04	90.93	82.11	91.26	90.58	89.92	90.48	89.9	81.96
Bacillus Albus [T]	91.05	90.64	90.59	81.19	75.99	92.93	81.18	92.62	92.56	92.97	81.48	88.64	92.56	90.46	92.64	92.81	90.6	90.67	92.73	92.45	93.25	80.25	89.16	81.59	91.08	90.47	*	85.52	84.84	91.58	81.53	87.57	88.48	88.45	84.53	88.18	89.07	89	81.84	81.41	92.75	92.65	81.39	90.33	92.13	88.19	89.75	88.41	81.25
Bacillus luti strain [T]	89.89	90.8	90.77	81.69	76.3	91.24	81.71	91.17	91.33	91	81.82	89.21	91.16	90.79	91.02	90.95	90.7	90.77	90.96	90.94	89.83	78.02	88.57	79.1	90.04	89.58	89.91	*	89.36	68.07	64.25	70.63	88.48	88.45	85.13	89.2	89.8	90.75	82.42	81.74	91.49	91.37	81.78	90.62	90.92	89.27	93.44	89.28	81.59
Bacillus nitratireducens [T]	88.47	89.11	89.07	81.8	76.12	90	81.84	89.2	89.3	89.65	81.94	93.02	89.23	89.17	89.3	92.81	89.14	89.06	89.15	89.23	88.86	77.87	92.06	80	88.78	89.24	89.19	89.19	*	66.12	63.17	69.87	88.58	88.85	85.91	92.03	93.81	89.5	82.39	82.1	89.5	89.79	81.81	89.22	89.25	92.56	89.1	88.13	81.75
Bacillus pacificus strain EB422 [T]	92.2	90.99	90.94	81.34	76.25	92.76	81.38	95.32	94.36	92.92	81.64	88.86	95.58	91.07	93.83	90.95	90.89	90.87	95.27	99.65	95.87	82.25	90.27	83.97	92.27	91.9	95.14	74.08	73.67	*	67.55	90.59	91.93	91.73	84.84	88.27	89.27	89.37	82.06	81.39	93.21	92.47	81.41	90.62	92.92	88.57	89.9	88.92	81.23
Bacillus paramycoides [T]	84.95	88.25	88.21	82.28	76.24	88.44	82.27	88.09	88.22	88.17	82.42	90.91	88.03	88.21	88.1	88.05	88.28	88.15	87.96	87.96	84.49	75.05	89.19	79.24	84.76	84.86	84.79	60.43	66.63	65.84	*	64.17	88.65	88.74	86.57	91.08	90.78	89.11	83.08	82.47	88.25	88.41	82.51	88.36	88.36	91.31	88.62	88.21	82.3
Bacillus proteolyticus [T]	90.6	88.87	88.83	81.73	75.91	89.35	81.77	88.79	89.01	88.92	82	92.16	88.85	88.91	88.87	88.8	88.88	88.8	88.61	88.79	90.88	81.94	93.57	84.08	90.77	91.58	90.94	68.83	71.8	91.12	67.89	*	91.87	91.77	85.77	91.6	94.26	89.75	82.3	82.2	89.21	89.3	81.93	89.02	88.87	92.28	90.26	88.84	81.18
Bacillus cereus HuA4-10	88.44	88.48	88.43	81.73	76.16	89.09	81.77	88.33	88.42	88.48	81.98	93.42	88.24	88.52	88.35	88.27	88.63	88.47	88.28	88.26	88.26	80.22	93.4	82.12	88.76	89.59	88.46	88.78	91.83	88.32	91.1	92.02	*	92.48	85.83	93.88	92.43	89.48	82.49	81.88	88.65	89.1	81.94	88.85	88.42	93.27	88.8	88.03	81.79
Bacillus cereus BAG6X1-2	88.99	89.03	89.01	82.49	76.65	89.45	82.56	88.89	88.97	89.25	82.62	93.16	89.01	89.04	89.05	89.05	89.02	88.94	88.87	88.95	88.91	80.71	93.16	82.82	89.08	89.76	88.81	89.71	92.28	88.95	91.47	92.52	93.14	*	86.42	93.87	92.25	90.27	83.3	82.58	89.26	89.34	82.56	89.13	89.07	93.62	89.75	88.44	82.35
GCF 000746925.1 BHP 1 genomic 1 .fna	84.84	84.87	84.85	84.08	77.01	85	84.21	84.9	85.02	84.81	83.67	86.29	85.05	84.94	85.07	84.96	84.93	84.87	84.92	85.01	84.93	81.36	86.31	83.9	84.83	85.38	84.83	85.09	86.17	84.92	86.7	86.23	86.12	86.47	*	86.38	85.84	85.56	84.39	83.86	84.92	84.93	83.29	85.02	85.04	86.58	85.31	85.01	83.41
GCF 002014485.1 ASM201448v1 genomic.fna	88.49	88.53	88.49	82.28	76.31	89.25	82.29	88.52	88.57	88.81	82.37	94.25	88.49	88.59	88.61	88.54	88.65	88.61	88.49	88.36	88.52	80.5	94.23	82.49	88.61	89.59	88.6	89.12	92.42	88.39	91.36	92.18	94.42	93.83	86.39	*	92.1	89.64	82.98	82.28	88.79	89.05	82.23	88.79	88.74	94.36	89.22	88.18	82.18
GCF 002550375.1 ASM255037v1 genomic.fna	88.78	88.84	88.79	81.66	75.86	89.42	81.68	88.84	89	89.04	81.84	91.84	88.73	88.78	88.9	88.76	88.92	88.76	88.78	88.81	88.77	79.94	91.83	82.15	88.98	89.54	88.87	89.09	93.56	88.76	90.44	94.25	92.24	91.43	85.4	91.41	*	89.49	82.39	81.83	89.26	89.67	81.83	89.06	88.96	92.05	89.08	87.88	81.66
GCF 002550855.1 ASM255085v1 genomic.fna	90.01	90.07	90.02	81.75	76.47	90.06	81.77	89.71	89.68	89.84	82.22	89.54	89.63	90.07	89.68	89.57	90.11	89.99	89.59	89.49	89.65	80.41	89.56	82.29	90	90.71	89.52	90.79	89.77	89.49	89.43	90.3	89.89	90.15	85.67	89.69	90.01	*	82.79	82.22	89.82	90.02	82.27	90.15	89.78	89.76	91.43	89.94	82.02
GCF 002552625.1 ASM255262v1 genomic.fna	82.22	82.23	82.21	86.51	77.28	82.25	86.46	82.24	82.09	82.14	86.6	82.87	82.19	82.32	82.21	82.26	82.2	82.23	82.22	82.23	82.15	83.13	82.87	87.14	82.15	82.6	82.16	82.31	82.77	82.18	83.43	82.88	82.96	83.29	84.51	83.08	82.99	82.85	*	86.41	82.25	82.08	85.59	82.12	82.16	83.25	82.68	82.61	86.1
GCF 002559665.1 ASM255966v1 genomic 1 .fna	81.45	81.49	81.45	86.06	76.89	81.46	86.08	81.39	81.34	81.17	89.62	82.24	81.38	81.49	81.4	81.41	81.54	81.47	81.42	81.45	81.43	81.73	82.22	90.77	81.56	81.63	81.54	81.34	82.21	81.34	82.48	82.4	82.07	82.3	83.84	82.2	82.09	81.97	86.16	*	81.49	81.34	90.24	81.46	81.44	82.77	81.77	81.66	89.86
GCF 002559805.1 ASM255980v1 genomic.fna	91.12	91.16	91.14	81.38	75.88	92.9	81.4	93.25	93.89	92.24	81.43	88.81	93.29	91.1	93.28	93.03	91.01	91.06	93.12	92.78	93.34	79.91	88.81	81.51	91.22	90.44	92.75	90.92	89.45	92.86	88.18	89.41	88.71	88.76	84.61	88.32	89.44	89.51	81.75	81.45	*	92.68	81.53	90.7	92.83	88.55	89.98	88.54	81.29
GCF 002560615.1 ASM256061v1 genomic.fna	90.25	90.3	90.26	80.96	75.54	93.1	80.96	91.7	92	93.19	81.16	88.87	91.69	90.21	91.9	91.6	90.28	90.11	91.5	91.63	91.43	79.56	88.86	81.19	90.34	89.88	92.14	90.41	89.35	91.7	88.05	89.19	88.82	88.57	84.32	88.4	89.59	89.29	81.48	80.99	92.22	*	81.15	90.37	91.96	88.44	89.49	88.29	80.96
GCF 002565775.1 ASM256577v1 genomic.fna	81.63	81.65	81.62	85.18	77.39	81.51	85.2	81.5	81.49	81.4	88.22	81.86	81.58	81.57	81.63	81.53	81.61	81.62	81.56	81.52	81.72	81.87	81.88	88.23	81.65	81.74	81.66	81.68	82.06	81.44	82.58	82.25	82.25	82.32	83.31	82.28	82.23	82.27	85.46	90.42	81.68	81.52	*	81.58	81.63	82.42	82.14	81.94	87.92
GCF 002567495.1 ASM256749v1 genomic.fna	93.37	93.44	93.39	81.32	75.96	90.48	81.33	90.48	90.62	90.13	81.52	88.96	90.35	93.49	90.39	90.31	93.5	93.14	90.23	90.26	90.31	79.94	88.97	81.4	93.74	90.63	90.29	90.03	89.21	90.28	88.38	89.2	89.01	88.74	84.75	88.4	89.39	89.7	81.8	81.38	90.68	90.72	81.32	*	90.51	88.66	89.74	89.01	81.21
GCF 002574215.1 ASM257421v1 genomic.fna	90.95	91	90.96	81.51	76.23	92.89	81.51	92.96	93.34	92.7	81.74	89.04	93.01	90.99	93.15	93.16	91.09	90.87	92.93	92.98	93.13	80.3	89.06	81.66	90.88	90.35	92.69	90.81	89.64	93	88.68	89.44	88.92	89.08	85.02	88.74	89.62	89.79	82.12	81.65	93.43	92.87	81.63	90.85	*	88.88	90.39	89.32	81.46
GCF 002577365.1 ASM257736v1 genomic.fna	88.39	88.44	88.39	82.32	76.16	88.95	82.35	88.35	88.46	88.49	82.37	93.36	88.47	88.45	88.35	88.3	88.59	88.39	88.36	88.26	88.27	80.38	93.37	82.7	88.53	89.42	88.36	88.83	92.44	88.22	91.24	92.37	93.35	93.02	86.25	93.73	92.23	89.42	82.72	82.64	88.67	88.77	82.23	88.7	88.53	*	88.8	87.97	82.35
GCF 002577745.1 ASM257774v1 genomic 1 .fna	90.14	90.18	90.14	81.67	76.24	90.49	81.7	90.39	90.26	90.04	82.03	88.88	90.19	90.2	90.28	90.06	90.17	90.18	90.19	89.96	90.09	80.39	88.89	81.99	90.07	90.14	90.03	93.34	89.37	89.97	88.82	90.39	89.11	89.57	85.28	89.2	89.62	91.41	82.61	81.91	90.25	90.26	82.1	90.11	90.35	89.08	*	89.01	81.87
GCF 002578045.1 ASM257804v1 genomic.fna	90.14	90.18	90.14	82.46	77.08	89.84	82.49	89.69	89.8	89.65	82.79	89.08	89.59	90.12	89.68	89.68	90.23	90	89.37	89.74	89.63	81.06	89.1	82.59	89.85	90.14	89.58	89.93	89.16	89.67	89.1	89.69	89.1	89.05	85.89	88.92	89.28	90.66	83.15	82.56	89.68	89.76	82.54	90.08	89.93	88.99	89.96	*	82.49
GCF 002584535.1 ASM258453v1 genomic.fna	81.57	81.6	81.57	85.95	77.32	81.51	85.95	81.45	81.42	81.26	89.07	82.2	81.43	81.58	81.57	81.46	81.6	81.46	81.48	81.46	81.47	81.97	82.21	89.91	81.59	81.57	81.59	81.53	82.12	81.36	82.51	81.45	82.08	82.36	83.64	82.36	82.19	82.09	86.14	90.08	81.6	81.54	87.98	81.6	81.59	82.65	81.97	81.94	*
GCF 002586275.1 ASM258627v1 genomic.fna	90.02	90.06	90.02	81.88	76.74	90.31	81.89	89.76	89.9	90.03	82.16	90.02	89.76	90	89.98	89.82	90.09	90.01	89.73	89.73	89.88	80.48	90.02	82.39	89.99	90.02	89.58	91.32	90.18	89.75	89.77	89.76	90.1	91.24	85.83	90.22	90.44	92.72	82.85	82.26	90.11	90.13	82.59	90.06	90.15	90.38	92.39	89.46	82.19
IZSPB_BC106	91.18	91.23	91.18	81.33	76.14	92.77	81.37	96.49	94.8	92.5	81.66	88.74	96.76	91.18	95.36	95.12	90.95	91.39	98.86	95.12	95.52	80.26	88.73	81.53	90.95	90.34	92.82	84.97	84.75	93.75	80.68	86.9	88.58	88.77	84.79	88.39	89.35	89.51	81.93	81.4	93.64	92.5	81.53	90.65	92.86	88.52	90.16	88.92	81.34
IZSPB_BC107	90.7	90.75	90.73	81.04	76.02	92.49	81.04	94.42	93.96	92.91	81.26	88.62	94.6	90.79	97.1	97.96	90.56	90.77	94.32	93.48	96.45	79.98	88.62	81.31	90.42	90.07	92.62	84.66	84.68	92.21	80.4	87.35	88.33	88.6	84.53	88.15	88.93	89.21	81.88	81.21	93.07	92.18	81.38	90.31	92.72	88.31	90.16	88.92	81.34
IZSPB_BC108	98.43	98.48	98.45	81.37	75.99	90.72	81.38	91.28	91.15	90.56	81.7	88.67	91.07	98.16	90.93	90.78	96.31	97.64	90.97	90.73	90.92	79.9	88.69	81.4	96.14	90.8	90.49	84.98	84.14	88.92	81.3	87.03	88.63	88.71	84.79	88.34	89.16	89.66	82.02	81.49	91.21	90.72	81.49	93.48	90.75	88.46	90.02	89.07	81.38
IZSPB_BC109	90.95	91	90.96	81.03	76.05	92.58	81.05	97.84	94.77	92.55	81.41	88.6	98.69	91.05	94.78	94.5	90.73	91.05	95.74	95.19	94.68	80.05	88.61	81.23	90.68	90.21	92.58	84.96	84.46	93.54	80.77	86.85	88.44	88.6	84.67	88.24	89.15	89.32	81.77	81.26	93.48	92.25	81.46	90.61	92.72	88.44	89.83	88.74	81.15
IZSPB_BC110	90.95	91	90.95	81.26	76.09	92.68	81.29	95.42	94.46	92.76	81.49	88.81	95.57	91.04	93.8	93.73	90.93	90.98	95.3	97.53	93.67	80.21	88.81	81.47	90.77	90.03	92.73	85.3	84.2	94.69	80.88	86.56	88.65	88.65	84.72	88.26	89.2	89.33	81.97	81.44	93.26	92.36	81.42	90.54	92.91	88.46	89.76	88.86	81.25
IZSPB_BC111	98.64	98.68	98.66	81.31	75.95	90.88	81.34	91.18	91.32	90.47	81.73	88.85	91.18	98.51	90.95	90.88	96.53	97.72	90.99	90.86	91	80.05	88.86	81.54	96.09	90.83	90.64	84.89	83.89	88.87	81.51	86.52	88.75	88.77	84.85	88.42	89.13	89.81	82.1	81.47	91.41	90.79	81.46	93.65	90.92	88.58	89.93	89.26	81.37
IZSPB_BC112	96.48	96.51	96.5	81.39	76.01	90.73	81.41	91.22	91.06	90.46	81.71	88.71	90.96	96.56	90.79	90.75	98.14	96.31	90.96	90.6	90.93	79.92	88.84	81.44	95.65	90.69	90.56	84.77	83.64	88.65	81.58	85.99	88.58	88.63	84.77	88.19	89.03	89.52	81.98	81.55	91.23	90.72	81.48	93.54	90.63	88.57	90.02	89.04	81.35
IZSPB_BC114	91.2	91.26	91.2	81.41	76.21	92.71	81.42	97.98	94.9	92.73	81.58	88.79	98.91	91.3	94.74	94.42	91	91.23	96.02	95.45	94.61	80.17	88.8	81.56	90.88	90.32	92.69	84.94	84.72	93.69	80.19	86.86	88.56	88.8	84.77	88.3	89.17	89.41	82.1	81.51	93.63	92.36	81.56	90.66	92.85	88.59	89.89	88.83	81.35
IZSPB_BC115	91.07	91.12	91.09	81.2	75.99	92.51	81.22	94.9	93.95	92.56	81.53	88.68	94.72	91.24	97.12	96.55	90.56	91.14	94.02	93.42	97.04	80.05	88.66	81.45	90.58	90.29	92.71	85.33	84.51	91.88	80.88	86.94	88.36	88.59	84.7	88.33	89.1	89.32	81.97	81.38	93.2	92.3	81.52	90.56	92.75	88.38	90.17	88.68	81.21
IZSPB_BC210	90.74	90.79	90.75	81.12	76	92.57	81.13	94.49	94.04	92.94	81.37	88.64	94.63	91.03	97.07	98.1	90.66	90.77	94.21	93.82	96.59	80	88.67	81.31	90.5	90.09	92.74	90.63	89.38	93.78	88.17	89.12	88.46	88.58	84.55	88.22	88.94	89.3	81.79	81.26	93.24	92.21	81.31	90.41	92.75	88.31	89.75	88.7	81.09
IZSPB_BC211	90.9	90.96	90.92	81.18	76.1	92.69	81.19	95.43	94.44	92.75	81.42	88.72	95.61	91.08	93.78	93.72	90.93	90.96	95.37	97.62	93.67	80.11	88.72	81.37	90.82	90.08	92.8	90.69	89.5	97.97	88.3	89.33	88.57	88.69	84.74	88.26	89.15	89.44	81.89	81.2	93.27	92.38	81.34	90.52	92.89	88.49	89.94	88.94	81.19
IZSPB_BC212	98.45	98.51	98.47	81.38	76	90.68	81.39	91.2	91.17	90.57	81.61	88.67	91.04	98.16	90.93	90.78	96.31	97.59	90.95	90.69	90.89	80.08	88.67	81.47	96.06	90.84	90.68	90.43	89.13	90.8	88.19	89.16	88.67	88.69	84.8	88.33	89.11	89.77	82.05	81.46	91.24	90.72	81.47	93.5	90.83	88.47	90.01	89.07	81.44
IZSPB_BC213	90.72	90.77	90.73	81.14	75.99	92.53	81.16	94.49	94.02	92.65	81.36	88.61	94.61	90.79	97.01	97.9	90.61	90.74	94.16	93.53	96.45	79.98	88.63	81.32	90.4	90.06	92.57	90.61	89.32	93.66	88.05	89.1	88.43	88.5	84.55	88.21	88.95	89.22	81.8	81.24	93.15	92.08	81.3	90.31	92.73	88.28	89.55	88.55	81.1
IZSPB_BC214	90.72	90.78	90.73	81.06	75.98	92.53	81.08	94.43	94.06	92.66	81.28	88.57	94.57	90.81	97.02	97.96	90.66	90.69	94.09	93.53	96.42	79.94	88.59	81.25	90.41	90.08	92.63	90.52	89.32	93.65	88.15	89.1	88.41	88.53	84.56	88.17	88.96	89.19	81.82	81.15	93.18	92.1	81.28	90.33	92.75	88.24	89.67	88.51	81.05
IZSPB_BC215	98.67	98.71	98.68	81.31	75.95	90.84	81.32	91.12	91.29	90.43	81.67	88.83	91.15	98.48	90.97	90.94	96.57	97.77	90.94	90.81	90.98	80.02	88.83	81.56	96.12	90.87	90.84	90.56	89.22	90.88	88.47	89.22	88.74	88.81	84.94	88.38	89.13	89.78	82.05	81.55	91.4	90.74	81.49	93.66	90.89	88.55	90.04	89.15	81.33
IZSPB_BC216	98.65	98.68	98.67	81.31	75.86	90.87	81.31	91.18	91.3	90.42	81.69	88.81	91.2	98.47	91.01	90.95	96.55	97.78	90.98	90.8	91.01	80.03	88.81	81.56	96.14	90.91	90.83	90.56	89.21	90.87	88.44	89.22	88.71	88.78	84.9	88.34	89.15	89.75	82.05	81.53	91.42	90.77	81.44	93.68	90.87	88.53	90.04	89.19	81.34
IZSPB_BC217	90.76	90.81	90.77	81.15	76.09	92.52	81.17	94.46	94.07	92.65	81.42	88.64	94.56	90.81	97.04	97.87	90.67	90.8	94.12	93.5	96.45	80.01	88.65	81.41	90.44	90.05	92.61	90.63	89.35	93.67	88.13	89.14	88.48	88.61	84.57	88.31	89	89.25	81.88	81.33	93.13	92.14	81.47	90.32	92.75	88.31	89.6	88.63	81.21
ANI value ≤ 95
≥ 95 ANI value ≤ 97
ANI value ≥ 98
[truncated: 18 more columns]
